# Supplementary material for: Lowering pO2 Interacts with Photoperiod to Alter Physiological Performance of the Coastal Diatom Thalassiosira pseudonana
Source: Microorganisms. 2021 Dec 9;9(12):2541. doi: 10.3390/microorganisms9122541 (PMC8704836; doi:10.3390/microorganisms9122541)
Supplement: Supplementary file 1 [file microorganisms-09-02541-s001.zip]

Archive with 1 entries (1 files):
- microorganisms-1479987-supplementary.pdf
